# Supplementary material for: Effective forewarning requires central route processing: Theoretical improvements on the counterargumentation hypothesis and practical implications for scam prevention
Source: PLoS One. 2020 Mar 5;15(3):e0229833. doi: 10.1371/journal.pone.0229833 (PMC7058298; doi:10.1371/journal.pone.0229833)
Supplement: S2 File — (CSV) [file pone.0229833.s002.csv]

ID	advertisement_condition	sex	age	purchase_intention_1_1st_ad	purchase_intention_2_1st_ad	purchase_intention_3_1st_ad	ad_interest_1_1st_ad	ad_interest_2_1st_ad	ad_interest_3_1st_ad	product_evaluation_1_1st_ad	product_evaluation_2_1st_ad	product_evaluation_3_1st_ad	product_evaluation_4_1st_ad	IMI_1_1st_ad	IMI_2_1st_ad	IMI_3_1st_ad	IMI_4_1st_ad	IMI_5_1st_ad	IMI_6_1st_ad	ad_attitude_1_1st_ad	ad_attitude_2_1st_ad	ad_attitude_3_1st_ad	purchase_intention_1_2nd_ad	purchase_intention_2_2nd_ad	purchase_intention_3_2nd_ad	ad_interest_1_2nd_ad	ad_interest_2_2nd_ad	ad_interest_3_2nd_ad	product_evaluation_1_2nd_ad	product_evaluation_2_2nd_ad	product_evaluation_3_2nd_ad	product_evaluation_4_2nd_ad	IMI_1_2nd_ad	IMI_2_2nd_ad	IMI_3_2nd_ad	IMI_4_2nd_ad	IMI_5_2nd_ad	IMI_6_2nd_ad	ad_attitude_1_2nd_ad	ad_attitude_2_2nd_ad	ad_attitude_3_2nd_ad	elaboration_1st_ad	elaboration_2nd_ad
1	A(1st)_and_B(2nd)	male	19	3	2	3	2	3	3	5	5	4	3	2	7	4	2	2	3	3	2	6	4	3	3	5	4	2	3	3	3	3	2	6	5	2	2	5	2	2	6	7	5
2	A(1st)_and_B(2nd)	female	20	4	5	5	5	3	2	5	5	5	7	1	4	3	4	5	3	1	1	6	5	2	5	5	3	2	5	5	5	3	1	4	3	4	3	3	1	2	1	5	6
3	A(1st)_and_B(2nd)	male	20	3	4	6	4	3	4	5	6	7	2	6	4	1	5	4	4	4	4	3	4	4	5	4	4	4	4	4	6	4	4	4	4	3	2	4	4	4	3	5	5
4	A(1st)_and_B(2nd)	male	19	3	4	5	5	3	5	5	6	6	4	5	2	2	4	5	3	4	5	2	3	4	5	5	4	4	5	4	4	3	3	4	4	4	4	4	4	4	4	6	5
5	A(1st)_and_B(2nd)	male	20	4	4	3	4	4	2	4	5	6	2	5	2	1	6	5	2	6	4	3	2	5	5	5	2	2	4	5	6	2	4	2	2	6	4	2	5	4	2	5	5
6	A(1st)_and_B(2nd)	male	20	6	3	3	4	5	3	4	4	4	5	4	2	4	3	2	5	2	2	4	3	4	3	5	3	5	5	5	5	NA	5	3	3	4	5	4	4	3	3	3	5
7	A(1st)_and_B(2nd)	male	20	4	3	6	3	5	3	5	4	5	4	5	3	3	3	3	3	3	4	2	5	3	3	5	3	5	3	4	5	5	3	4	3	3	3	3	3	4	2	6	6
8	A(1st)_and_B(2nd)	female	19	1	4	7	5	2	5	3	6	6	3	3	1	2	2	3	3	5	3	2	2	3	6	5	3	5	4	3	5	3	3	2	3	2	3	3	3	3	3	6	6
9	A(1st)_and_B(2nd)	male	20	4	2	3	2	6	1	1	1	1	6	2	7	4	1	2	6	3	1	3	7	1	1	1	7	1	1	1	1	7	1	7	5	1	1	7	1	1	4	4	4
10	A(1st)_and_B(2nd)	female	21	1	7	7	7	7	6	7	7	7	1	5	2	1	6	6	1	7	6	1	3	3	5	5	3	3	4	4	3	4	4	4	4	3	3	4	4	4	4	7	2
11	A(1st)_and_B(2nd)	female	19	1	5	7	5	1	5	5	5	5	1	3	3	1	5	5	2	5	3	1	5	1	5	3	5	3	3	3	3	6	3	7	7	3	3	5	2	3	5	7	6
12	A(1st)_and_B(2nd)	female	19	2	4	2	3	4	3	3	3	4	4	3	3	2	5	5	4	3	3	5	6	1	2	3	3	1	1	2	3	6	1	7	7	1	1	7	3	1	6	7	2
13	A(1st)_and_B(2nd)	female	20	6	1	6	4	6	2	5	4	4	5	5	4	3	4	3	3	4	5	4	3	3	4	4	4	3	4	4	4	5	4	3	4	4	3	4	4	4	4	7	6
14	A(1st)_and_B(2nd)	female	20	4	1	3	3	4	1	4	4	6	2	4	2	2	5	5	3	1	1	2	4	2	3	5	3	4	3	2	3	4	2	2	4	2	2	4	4	4	4	6	3
15	A(1st)_and_B(2nd)	female	21	4	4	3	4	6	4	4	4	4	4	4	4	4	4	4	4	4	4	4	3	4	4	4	6	4	4	4	4	4	4	4	4	4	4	4	4	4	4	4	4
16	A(1st)_and_B(2nd)	female	21	3	4	5	4	4	1	5	5	6	2	6	3	1	3	5	1	2	4	4	5	1	3	4	3	2	3	3	4	5	3	4	4	1	2	5	2	3	3	2	6
17	A(1st)_and_B(2nd)	male	19	4	4	4	1	1	1	1	2	4	5	2	4	4	1	4	4	2	3	7	4	4	4	1	1	4	4	4	1	5	4	NA	4	1	4	4	4	4	4	6	5
18	A(1st)_and_B(2nd)	female	19	4	4	5	5	2	5	4	4	5	3	3	4	3	3	2	3	2	3	3	5	2	3	3	5	2	3	3	4	5	3	4	4	3	3	5	3	3	4	5	5
19	A(1st)_and_B(2nd)	female	20	3	4	4	1	1	2	5	4	4	5	4	4	4	2	2	4	3	4	4	5	3	3	1	1	3	3	3	4	5	4	4	4	3	3	4	3	4	4	2	2
20	A(1st)_and_B(2nd)	female	22	3	5	5	6	3	5	5	5	5	3	3	3	3	5	5	3	5	3	3	2	6	6	6	3	6	6	6	6	2	6	6	3	5	6	3	5	6	3	3	6
21	A(1st)_and_B(2nd)	male	22	5	1	3	2	6	3	4	4	4	6	2	4	3	3	1	3	4	3	4	4	2	5	3	4	5	4	4	5	4	3	5	5	1	3	5	4	4	4	2	6
22	A(1st)_and_B(2nd)	male	21	4	4	6	5	2	3	6	5	4	3	3	5	6	2	3	5	5	3	4	3	3	6	6	1	4	5	4	5	4	3	5	3	2	3	4	3	3	3	6	6
23	A(1st)_and_B(2nd)	male	22	3	4	6	5	2	3	5	4	5	4	3	5	5	4	2	4	3	2	4	3	5	6	6	2	3	6	4	4	3	4	5	4	5	5	4	4	3	2	5	6
24	A(1st)_and_B(2nd)	female	22	4	2	4	3	5	4	3	4	4	3	3	4	4	3	3	4	4	3	4	3	4	3	5	3	5	5	5	4	3	5	3	3	5	5	3	5	5	2	3	5
25	A(1st)_and_B(2nd)	male	22	4	4	3	2	6	1	3	2	4	3	4	1	5	3	3	5	3	3	3	5	2	4	5	4	5	6	5	4	2	4	1	2	2	2	3	4	5	2	6	5
26	A(1st)_and_B(2nd)	male	21	1	1	7	1	7	1	1	1	1	7	1	1	1	4	1	4	1	1	1	1	4	7	1	4	1	1	1	1	4	1	1	1	1	1	1	4	1	1	1	5
27	A(1st)_and_B(2nd)	male	22	5	1	5	4	5	3	4	4	5	3	4	3	2	3	4	2	4	4	3	3	4	5	4	4	4	5	5	4	3	4	3	2	3	4	4	4	3	2	3	3
28	A(1st)_and_B(2nd)	male	21	2	2	5	3	5	2	5	5	5	3	3	3	2	5	3	3	1	1	6	3	3	6	6	6	5	2	5	1	3	1	6	5	2	1	6	2	2	6	2	5
29	A(1st)_and_B(2nd)	male	23	2	2	5	2	6	2	4	3	4	6	4	4	5	4	4	4	3	3	4	6	1	2	2	6	2	2	2	2	7	3	4	4	2	2	4	2	2	3	5	4
30	C(1st)_and_D(2nd)	male	20	4	1	3	1	1	1	1	1	5	1	1	7	3	1	4	1	1	1	1	1	1	1	1	1	1	1	1	4	7	1	4	4	1	4	4	1	1	1	4	4
31	C(1st)_and_D(2nd)	male	20	5	2	5	2	6	2	2	4	6	6	4	2	3	6	5	2	2	3	5	5	3	6	6	2	6	4	3	6	3	2	6	5	2	2	5	4	3	5	2	6
32	C(1st)_and_D(2nd)	male	20	2	6	5	5	4	2	6	6	6	1	5	5	5	6	6	3	5	3	1	1	2	7	7	2	7	6	5	7	1	7	1	1	7	7	2	7	6	1	5	6
33	C(1st)_and_D(2nd)	male	20	4	3	3	4	3	2	3	2	3	4	2	4	4	3	2	4	4	3	5	4	2	4	3	5	3	3	3	4	5	5	3	4	4	3	4	3	4	4	5	5
34	C(1st)_and_D(2nd)	male	20	3	3	3	4	4	1	3	2	4	6	3	2	4	1	1	3	3	3	4	2	5	6	5	3	4	5	4	6	3	4	2	3	4	4	3	5	4	4	3	5
35	C(1st)_and_D(2nd)	female	20	3	4	3	4	4	2	3	2	4	6	2	4	3	2	2	4	2	3	5	2	4	2	5	3	5	5	5	5	2	5	2	2	5	5	2	5	5	2	6	6
36	C(1st)_and_D(2nd)	female	20	5	4	5	4	4	3	4	3	4	4	4	4	4	3	3	4	4	4	4	3	4	5	4	4	4	4	4	4	3	4	4	4	3	5	4	4	4	4	4	5
37	C(1st)_and_D(2nd)	male	20	5	3	5	5	3	4	5	5	4	3	4	3	3	4	4	3	5	4	4	5	3	3	3	5	3	3	3	4	5	3	4	5	3	3	4	3	3	4	6	6
38	C(1st)_and_D(2nd)	male	19	1	4	7	3	1	3	3	5	4	2	4	3	3	2	4	3	4	4	2	3	4	5	2	5	3	3	4	2	3	4	3	3	4	4	3	4	3	3	5	5
39	C(1st)_and_D(2nd)	female	20	2	5	5	4	4	5	5	4	5	2	5	2	2	5	5	3	5	4	3	2	5	5	5	3	5	5	5	5	3	4	3	3	4	4	3	4	4	4	5	5
40	C(1st)_and_D(2nd)	female	21	7	1	1	4	6	4	1	4	7	7	4	1	1	7	7	4	7	5	1	5	1	5	1	7	4	1	4	7	3	3	6	3	7	7	3	7	4	3	3	3
41	C(1st)_and_D(2nd)	male	22	2	4	6	6	2	3	5	4	5	5	2	2	2	3	2	2	2	3	3	5	5	3	6	3	3	5	4	3	5	5	5	6	3	2	3	2	5	2	6	3
42	C(1st)_and_D(2nd)	male	21	1	7	7	5	3	5	4	5	6	3	4	2	1	4	6	3	4	4	1	2	7	6	6	5	5	4	5	6	2	4	2	1	4	6	2	4	3	3	6	6
43	C(1st)_and_D(2nd)	male	19	4	2	4	2	6	2	2	2	NA	6	2	2	3	2	5	2	1	6	4	3	5	5	5	3	5	5	5	5	3	6	2	2	5	5	3	5	6	2	3	6
44	C(1st)_and_D(2nd)	male	19	6	1	1	4	6	2	1	3	4	5	4	1	1	4	1	2	4	3	2	4	4	5	5	3	4	4	4	5	5	3	2	2	3	2	2	5	2	2	5	2
45	C(1st)_and_D(2nd)	female	20	2	5	6	6	2	3	6	5	7	5	5	2	2	5	5	2	3	5	2	2	6	6	7	2	5	6	6	7	2	6	2	2	6	6	2	6	5	2	6	6
46	C(1st)_and_D(2nd)	female	20	3	3	5	5	3	1	NA	4	4	4	2	4	3	2	2	5	4	2	4	4	2	3	2	6	2	4	4	3	5	4	4	4	3	4	4	2	2	4	2	5
47	C(1st)_and_D(2nd)	male	21	NA	5	6	3	2	2	5	4	5	2	5	2	2	5	4	3	2	4	1	2	5	5	6	2	5	6	6	7	2	5	2	2	5	5	2	6	5	3	5	6
48	C(1st)_and_D(2nd)	female	22	3	4	6	5	3	3	5	4	5	3	5	4	3	2	4	3	3	4	3	5	2	3	3	3	3	3	4	5	5	3	4	3	3	3	4	4	4	5	5	3
49	C(1st)_and_D(2nd)	female	21	4	4	5	1	7	4	4	4	5	6	2	5	4	2	2	4	2	2	4	4	2	6	6	1	5	4	4	2	4	2	2	2	4	4	5	4	2	2	1	1
50	C(1st)_and_D(2nd)	male	22	5	1	3	2	6	2	3	2	3	3	2	3	2	2	2	4	4	2	3	3	2	3	2	6	2	3	3	5	5	4	3	4	2	2	2	3	3	3	3	3
51	C(1st)_and_D(2nd)	male	21	1	5	7	6	2	3	5	4	5	3	6	3	3	5	4	2	4	4	1	2	4	5	5	3	3	4	4	4	3	2	6	3	3	2	5	3	3	3	3	3
52	C(1st)_and_D(2nd)	male	20	2	7	7	6	2	4	6	6	6	2	5	2	1	6	6	1	6	5	1	2	6	7	6	2	5	6	6	6	2	5	3	2	5	5	2	5	3	3	6	6
53	C(1st)_and_D(2nd)	female	20	4	3	4	4	4	2	2	3	5	5	5	2	3	2	2	4	4	3	3	3	4	5	3	3	5	5	5	6	3	5	4	2	5	5	2	4	5	2	4	4
54	C(1st)_and_D(2nd)	female	20	2	4	5	2	3	2	3	2	5	2	2	4	3	1	3	3	1	1	3	3	4	5	4	3	3	6	4	5	2	4	4	3	5	4	4	4	3	4	3	3
55	C(1st)_and_D(2nd)	female	19	6	4	5	4	3	1	1	1	5	7	6	4	5	4	4	6	4	2	5	5	4	4	4	6	2	3	2	6	6	4	3	4	4	6	4	4	3	4	6	3
56	C(1st)_and_D(2nd)	male	20	7	1	7	1	7	1	1	1	1	7	1	4	7	1	1	4	1	1	7	7	1	1	1	7	1	1	1	4	7	1	4	4	1	1	4	1	1	7	1	1
57	C(1st)_and_D(2nd)	male	20	7	1	1	1	7	1	1	4	4	3	4	4	4	4	4	4	4	4	4	7	1	1	1	7	1	1	4	4	3	4	4	3	4	4	3	4	3	3	3	3
58	C(1st)_and_D(2nd)	male	21	4	4	2	2	5	2	2	2	5	4	4	5	2	2	2	2	4	2	3	6	2	2	2	5	2	2	2	4	5	2	5	2	3	5	2	3	2	5	5	3
