# Supplementary material for: Effective forewarning requires central route processing: Theoretical improvements on the counterargumentation hypothesis and practical implications for scam prevention
Source: PLoS One. 2020 Mar 5;15(3):e0229833. doi: 10.1371/journal.pone.0229833 (PMC7058298; doi:10.1371/journal.pone.0229833)
Supplement: S3 File — (CSV) [file pone.0229833.s003.csv]

id	sex	age	language	processing_route	forewarning	know_ad	know_blackbackground	remove_from_analysis	remove_reason	caluculation_task_difficulty_1	caluculation_task_difficulty_2	caluculation_task_difficulty_3	purchase_intention_1	purchase_intention_2	purchase_intention_3	ad_interest_1	ad_interest_2	ad_interest_3	product_evaluation_1	product_evaluation_2	product_evaluation_3	product_evaluation_4	IMI_1	IMI_2	IMI_3	IMI_4	IMI_5	IMI_6	ad_attitude_1	ad_attitude_2	ad_attitude_3	level_of_elaboration_1	level_of_elaboration_2	level_of_elaboration_3	remembrance_of_questionnaire_1	remembrance_of_questionnaire_2	recognition_test	recall_test_simple	recall_test_harmful	need_for_cognition_1	need_for_cognition_2	need_for_cognition_3	need_for_cognition_4	need_for_cognition_5	need_for_cognition_6	need_for_cognition_7	need_for_cognition_8	need_for_cognition_9	need_for_cognition_10
1	male	23	Japanese	central	forewarned	no	no	0		3	5	6	3	1	4	5	6	2	4	4	5	5	3	3	2	2	3	3	3	3	4	6	1	7	1	1	1	1	1	3	3	3	1	5	5	4	5	2	2
2	male	22	Japanese	peripheral	forewarned	no	no	0		5	2	6	5	2	5	5	3	4	3	5	7	3	2	6	5	2	2	5	3	2	3	3	3	3	6	7	1	1	1	5	4	6	2	6	4	3	3	2	5
3	male	23	Japanese	central	none	no	NA	0		5	3	6	4	3	4	3	5	3	4	4	5	5	2	5	5	3	2	5	3	3	5	5	3	5	1	1	1	NA	NA	6	5	5	2	6	3	3	3	2	3
4	female	21	Japanese	peripheral	none	no	NA	0		4	4	5	2	5	5	4	4	4	6	6	7	2	5	3	3	5	5	2	5	5	3	4	2	2	1	1	1	NA	NA	3	4	3	2	4	4	4	2	2	2
5	female	21	Japanese	central	forewarned	no	no	0		6	3	7	7	1	2	2	7	1	3	2	3	5	2	6	6	2	2	6	1	1	4	5	3	5	1	7	1	1	1	3	2	2	3	4	3	2	3	3	6
6	female	20	Japanese	peripheral	forewarned	no	no	0		3	2	5	6	1	5	2	7	2	3	5	4	6	5	3	2	2	2	2	3	2	6	3	6	3	7	7	1	1	0	3	2	5	2	3	2	7	6	3	6
7	male	21	Japanese	central	none	no	NA	0		5	6	6	3	5	7	5	4	5	5	5	5	2	3	3	2	3	4	3	5	5	2	5	1	5	3	3	1	NA	NA	5	4	3	3	5	2	5	3	1	4
8	male	20	Japanese	peripheral	none	no	NA	0		3	7	7	6	2	4	3	7	2	4	5	6	6	4	3	3	5	6	2	4	2	3	2	2	2	1	1	1	NA	NA	4	4	5	2	5	3	5	6	2	5
9	male	22	Japanese	central	forewarned	no	no	0		3	6	5	3	3	5	5	3	5	5	6	6	5	3	6	4	2	2	4	3	3	4	6	2	5	6	6	1	1	0	5	3	5	5	6	3	3	5	3	5
10	male	20	Japanese	peripheral	forewarned	no	no	0		3	6	6	7	1	5	4	4	2	2	4	4	3	1	5	3	1	2	3	1	1	5	7	1	7	7	6	1	1	1	3	6	6	1	6	2	1	2	1	1
11	male	20	Japanese	central	none	no	NA	0		3	5	6	3	4	5	3	3	3	5	5	6	3	4	3	1	4	5	1	5	5	1	6	1	4	1	1	1	NA	NA	4	5	3	2	4	5	3	3	3	3
12	male	25	Japanese	peripheral	none	no	NA	0		4	4	4	5	1	1	5	6	2	4	4	5	3	1	4	4	1	2	4	2	1	4	3	4	4	1	3	1	NA	NA	4	4	3	3	6	4	4	2	3	7
13	female	21	Japanese	central	forewarned	no	no	0		5	3	6	5	2	3	3	5	3	3	3	4	3	3	4	4	3	2	4	3	3	4	5	3	5	6	6	1	1	1	3	2	5	2	5	3	4	5	3	5
14	male	24	Japanese	peripheral	forewarned	no	yes	1	knew blackbackground	3	5	3	3	3	5	5	4	3	3	5	5	3	3	3	3	3	4	3	3	3	4	3	2	5	6	6	1	1	1	4	5	5	3	5	3	2	3	2	3
15	male	20	Japanese	central	none	no	NA	0		2	6	7	1	6	5	6	3	3	3	5	2	3	3	5	1	2	2	1	3	3	2	6	1	6	1	1	1	NA	NA	2	6	5	1	7	2	5	1	1	2
16	female	22	Japanese	peripheral	none	no	NA	0		6	3	6	5	2	4	3	6	3	4	3	5	5	2	5	4	2	2	4	2	3	5	6	2	6	1	1	1	NA	NA	4	5	4	1	6	3	4	5	2	2
17	female	23	Japanese	central	forewarned	no	no	0		6	2	7	6	2	2	3	6	2	3	2	4	5	3	6	4	1	2	5	2	2	6	6	1	5	7	7	1	0	0	5	6	6	2	5	2	3	3	2	4
18	female	20	Japanese	peripheral	forewarned	no	no	0		5	3	6	3	3	6	5	5	3	5	5	6	2	3	5	3	3	3	5	4	3	3	5	2	5	3	7	1	1	0	3	3	3	2	5	4	5	3	1	3
19	female	20	Japanese	central	none	no	NA	0		5	3	7	5	3	4	3	5	3	3	3	4	5	3	5	5	3	2	5	3	3	3	5	3	5	1	3	1	NA	NA	3	3	7	2	5	3	5	3	3	5
20	female	20	Japanese	peripheral	none	no	NA	0		5	2	7	3	5	5	5	3	3	6	5	5	3	4	3	3	4	3	3	4	2	3	3	2	5	3	1	1	NA	NA	4	4	2	3	6	6	3	3	1	3
21	female	27	Japanese	central	forewarned	no	no	0		5	5	5	5	4	5	5	3	3	4	5	5	5	3	3	2	3	4	4	4	3	3	5	3	5	2	2	1	1	1	5	5	4	2	7	3	3	6	2	5
22	female	22	Japanese	peripheral	forewarned	no	no	0		4	6	6	6	1	2	3	6	2	3	4	4	6	2	4	4	2	2	4	2	1	4	5	2	6	1	1	1	1	1	4	4	4	3	5	5	3	6	3	5
23	female	20	Japanese	central	none	no	NA	0		6	4	6	6	1	2	2	6	2	2	2	2	6	2	6	6	2	2	6	2	2	5	6	2	6	2	2	1	NA	NA	5	4	5	2	5	2	2	3	2	2
24	female	20	Japanese	peripheral	none	no	NA	0		6	2	7	2	1	3	2	2	1	2	2	3	5	1	4	4	1	1	5	4	2	5	5	1	5	1	1	1	NA	NA	3	3	4	2	6	4	5	3	2	4
25	male	21	Japanese	central	forewarned	no	no	0		5	4	6	3	6	6	6	3	3	5	5	7	3	5	4	3	4	5	4	5	3	3	6	2	6	1	1	1	1	1	3	4	5	2	3	4	5	5	3	6
26	female	20	Japanese	peripheral	forewarned	no	no	0		5	3	7	4	1	3	3	5	3	3	6	5	5	5	6	4	3	4	3	3	4	4	5	1	4	1	1	1	1	1	3	3	5	2	3	2	5	5	3	3
27	female	21	Japanese	central	none	no	NA	0		6	3	7	4	1	1	2	7	1	4	4	4	6	3	6	4	3	4	3	3	2	5	6	1	5	1	1	1	NA	NA	5	5	5	2	6	4	3	7	3	3
28	female	23	Japanese	peripheral	none	no	NA	0		6	2	6	4	1	1	3	6	2	2	3	3	6	3	5	4	1	2	4	3	2	3	5	1	7	2	2	1	NA	NA	2	3	6	3	5	6	7	5	3	7
29	female	21	Japanese	central	forewarned	no	no	0		3	6	5	6	2	4	4	4	3	2	3	5	3	3	4	4	2	1	5	3	2	6	5	3	5	5	5	1	1	1	3	3	3	2	3	5	5	6	3	5
30	female	19	Japanese	peripheral	forewarned	no	no	0		5	3	6	3	3	5	2	5	2	5	4	5	3	2	2	3	2	2	2	2	5	4	3	5	4	6	5	1	1	1	4	5	3	2	5	2	5	3	3	3
31	male	23	Japanese	central	none	no	NA	0		6	6	7	4	1	2	1	7	1	4	3	4	6	5	3	2	3	4	3	4	1	2	5	3	5	1	1	1	NA	NA	2	1	4	3	1	4	5	3	5	5
32	male	21	Japanese	peripheral	none	no	NA	0		2	3	5	5	2	1	2	6	3	3	3	5	4	3	3	1	2	4	3	2	4	2	2	5	2	2	2	0	NA	NA	5	4	6	3	5	1	5	3	1	3
33	female	24	others	central	forewarned	no	yes	1	knew blackbackground; not Japanese	2	1	7	4	4	5	5	3	5	5	6	5	4	4	3	5	4	3	2	5	4	1	5	3	6	1	1	1	1	1	1	2	7	2	6	1	7	5	6	5
34	male	21	Japanese	peripheral	forewarned	no	no	0		3	7	6	2	3	7	5	3	6	6	7	6	1	4	2	2	5	6	2	6	5	2	4	1	5	1	1	1	1	1	4	1	5	5	6	6	2	6	4	5
35	female	37	Japanese	central	none	no	NA	0		4	3	6	3	4	5	5	3	2	4	4	6	3	3	3	3	3	2	3	2	4	4	5	1	5	1	2	1	NA	NA	3	3	4	2	5	3	4	4	1	4
36	male	21	Japanese	peripheral	none	no	NA	0		2	3	4	6	1	1	2	5	2	2	2	2	5	2	5	3	2	5	3	4	5	4	5	1	5	1	1	1	NA	NA	2	5	6	4	3	3	3	3	2	3
37	male	20	Japanese	central	forewarned	no	no	0		4	7	5	2	5	6	3	4	7	5	7	7	3	4	5	3	3	3	4	5	6	3	7	1	7	1	1	1	1	1	2	3	3	2	6	4	6	6	4	5
38	male	19	Japanese	peripheral	forewarned	no	no	1	ignored instruction	2	6	5	4	2	5	5	2	3	5	4	6	5	4	4	3	2	4	3	5	4	3	4	1	5	1	1	1	1	1	5	2	5	3	4	2	3	3	3	3
39	male	26	Japanese	central	none	no	NA	0		3	4	5	3	4	6	4	3	5	5	4	5	3	3	4	2	2	2	2	4	4	2	6	1	6	1	1	1	NA	NA	7	7	4	1	7	3	2	2	1	2
40	female	20	Japanese	peripheral	none	no	NA	0		7	1	6	6	4	1	5	3	4	4	4	5	3	2	5	2	2	2	2	3	3	5	6	1	5	1	1	1	NA	NA	6	3	5	1	5	2	3	2	2	2
41	female	21	Japanese	central	forewarned	no	no	0		6	4	6	4	1	5	3	5	2	2	3	5	6	4	5	4	2	2	5	3	1	3	5	1	6	7	7	1	1	1	6	5	5	1	7	3	3	3	2	4
42	male	22	Japanese	peripheral	forewarned	no	no	0		3	3	5	4	2	2	3	6	3	3	3	3	5	3	6	5	3	3	5	3	2	1	3	1	5	7	6	1	1	1	4	3	3	2	5	5	5	5	3	4
43	female	32	others	central	none	no	NA	1	not Japanese	1	6	5	6	7	7	4	1	7	1	7	7	1	4	1	1	4	4	4	7	7	1	5	1	5	1	5	1	NA	NA	4	4	6	1	6	2	3	2	1	1
44	female	22	Japanese	peripheral	none	no	NA	0		7	2	6	5	1	4	3	3	3	4	5	6	2	5	3	1	5	6	2	6	5	1	4	5	3	1	1	1	NA	NA	6	3	2	1	6	3	2	5	1	5
45	male	24	Japanese	central	forewarned	no	no	0		5	1	2	3	2	6	3	3	4	5	6	6	3	4	4	3	5	5	3	4	4	2	4	3	4	3	4	1	1	1	4	2	7	3	4	2	3	5	2	3
46	female	20	Japanese	peripheral	forewarned	no	no	0		3	3	6	6	1	2	2	6	2	4	3	2	5	4	4	4	3	2	4	4	4	4	3	5	2	5	5	1	1	1	4	3	4	2	6	4	3	3	2	4
47	female	21	Japanese	central	none	no	NA	0		4	5	6	3	3	5	4	5	4	5	5	6	3	4	3	3	4	4	3	4	3	3	4	3	5	1	1	1	NA	NA	5	5	5	2	5	5	2	4	2	3
48	female	20	Japanese	peripheral	none	no	NA	0		2	6	6	5	1	2	3	5	3	5	4	6	7	5	3	2	3	3	2	3	5	2	5	1	6	1	1	1	NA	NA	3	3	3	1	3	3	3	3	3	2
49	female	19	Japanese	central	forewarned	no	no	0		6	4	7	3	5	6	3	3	4	4	4	6	4	2	3	3	3	4	4	4	4	3	6	1	6	1	1	1	1	1	3	6	6	1	5	3	7	1	1	4
50	female	21	Japanese	peripheral	forewarned	no	no	0		2	3	7	5	2	3	4	5	1	4	4	5	6	4	3	3	2	3	3	4	2	3	2	5	6	6	7	1	1	1	3	4	3	1	5	6	4	7	2	6
51	female	20	Japanese	central	none	no	NA	0		4	5	5	2	6	6	5	3	6	6	6	7	3	6	2	2	5	4	4	6	6	2	6	3	6	1	1	1	NA	NA	4	3	3	1	6	5	3	2	2	2
52	male	21	Japanese	peripheral	none	no	NA	0		5	3	5	3	2	2	2	5	3	5	5	6	3	5	3	2	4	5	2	4	4	3	4	3	3	1	1	1	NA	NA	6	5	3	2	5	3	4	3	2	3
53	male	21	Japanese	central	forewarned	no	no	0		6	7	7	2	6	6	7	3	5	7	6	5	2	3	5	3	3	3	4	5	3	3	7	1	7	7	7	1	1	1	3	1	2	2	6	5	6	7	4	7
54	female	23	Japanese	peripheral	forewarned	no	yes	1	knew blackbackground	2	3	7	3	4	3	3	5	3	5	4	5	3	3	3	3	2	2	4	4	3	2	2	2	6	2	5	1	1	0	3	6	6	2	6	1	6	2	1	5
55	female	20	Japanese	central	none	no	NA	0		6	4	5	5	2	4	3	5	2	3	3	5	5	3	5	5	3	3	4	3	3	4	5	3	5	1	1	1	NA	NA	3	3	4	2	5	3	7	3	3	3
56	male	20	Japanese	peripheral	none	no	NA	0		6	4	6	4	4	5	4	4	3	3	3	4	4	3	4	4	2	3	3	4	3	4	5	2	5	2	2	1	NA	NA	3	4	3	4	4	4	5	5	4	3
57	female	21	Japanese	central	forewarned	no	yes	1	knew blackbackground	5	6	6	5	1	2	3	6	2	5	5	3	5	3	3	3	2	3	3	3	3	3	5	2	6	3	5	1	1	1	2	2	3	3	5	5	5	5	3	5
58	male	26	Japanese	peripheral	forewarned	no	no	0		5	6	6	6	5	6	5	3	3	5	5	6	2	3	3	3	3	3	2	3	3	3	7	2	7	1	1	1	1	1	5	4	5	1	5	2	7	2	1	1
59	female	21	Japanese	central	none	no	NA	0		4	3	5	6	1	2	2	6	2	2	2	4	5	2	5	4	3	1	5	2	2	4	6	1	5	1	2	1	NA	NA	5	5	4	2	6	4	1	3	3	3
60	male	19	Japanese	peripheral	none	no	NA	0		5	2	6	4	3	5	2	5	2	3	3	5	5	3	5	4	2	3	3	2	2	6	2	6	2	1	1	1	NA	NA	6	4	5	3	6	3	2	2	2	2
61	female	19	Japanese	central	forewarned	no	no	0		6	2	6	3	5	5	5	3	3	5	4	4	5	3	4	3	4	5	4	4	4	3	5	2	5	3	4	1	1	1	3	3	3	2	3	6	5	5	3	5
62	male	20	Japanese	peripheral	forewarned	no	no	0		3	6	5	5	2	3	4	5	1	3	4	5	5	3	3	4	3	2	4	2	3	3	3	2	3	5	5	1	1	1	5	4	3	2	5	1	2	3	2	2
63	female	24	Japanese	central	none	no	NA	0		5	2	6	5	3	5	5	3	4	3	4	6	4	1	5	4	2	2	4	2	3	5	5	3	5	2	2	1	NA	NA	5	3	6	2	6	3	3	5	3	5
64	male	20	Japanese	peripheral	none	no	NA	0		7	4	7	3	2	3	3	5	3	3	4	4	3	3	4	4	3	2	4	4	4	4	4	3	3	2	2	1	NA	NA	3	4	3	2	3	4	5	5	3	3
65	female	21	Japanese	central	forewarned	no	no	0		5	2	6	4	2	4	3	6	3	4	4	5	4	3	3	2	2	3	3	3	3	3	5	2	5	6	5	1	1	1	3	3	3	3	5	5	5	3	3	3
66	female	20	Japanese	peripheral	forewarned	no	no	0		6	5	6	5	3	3	3	3	2	3	3	4	4	4	4	3	2	2	3	5	3	4	3	5	3	1	1	1	1	1	5	3	3	2	3	2	3	1	1	1
67	female	20	Japanese	central	none	no	NA	0		6	4	6	3	1	3	3	3	2	5	4	4	5	2	4	4	3	3	3	3	2	2	2	3	2	5	3	1	NA	NA	5	5	3	2	5	3	2	3	3	2
68	male	23	Japanese	peripheral	none	no	NA	0		3	3	6	3	3	4	5	2	7	5	5	6	2	3	4	4	3	2	5	3	4	2	4	2	3	1	3	1	NA	NA	4	5	3	1	5	3	2	3	2	5
69	male	23	Japanese	central	forewarned	no	no	0		4	4	5	3	3	4	5	3	5	5	5	5	3	4	3	3	3	4	3	5	4	3	5	1	5	2	2	1	1	0	6	6	5	3	6	4	3	3	3	2
70	male	20	Japanese	peripheral	forewarned	no	no	0		4	5	5	5	2	4	4	5	3	3	3	3	6	4	5	5	2	3	3	3	3	4	5	3	5	2	2	1	1	1	6	5	3	3	6	5	5	2	2	3
71	male	20	Japanese	central	none	no	NA	0		4	3	6	3	4	5	5	3	3	5	6	4	3	4	3	4	3	4	3	4	6	3	5	2	6	2	3	1	NA	NA	4	3	5	3	5	4	3	5	3	5
72	male	23	Japanese	peripheral	none	no	NA	0		2	2	5	5	2	5	2	2	2	4	3	5	6	3	3	3	3	3	3	5	3	4	3	3	3	1	2	1	NA	NA	3	5	5	2	5	2	5	3	2	3
73	male	20	Japanese	central	forewarned	no	no	0		3	6	6	4	1	3	2	5	3	3	2	4	5	4	5	4	3	2	3	3	3	3	6	2	6	3	4	1	1	1	5	5	5	2	5	4	4	3	3	4
[truncated: 14 more columns]
