# Supplementary material for: Effective forewarning requires central route processing: Theoretical improvements on the counterargumentation hypothesis and practical implications for scam prevention
Source: PLoS One. 2020 Mar 5;15(3):e0229833. doi: 10.1371/journal.pone.0229833 (PMC7058298; doi:10.1371/journal.pone.0229833)
Supplement: S4 File — (CSV) [file pone.0229833.s004.csv]

id	sex	age	language	processing_route	forewarning	isbug	know_ad	know_blackbackground	remove_from_analysis	remove_reason	purchase_intention_1	purchase_intention_2	purchase_intention_3	ad_interest_1	ad_interest_2	ad_interest_3	product_evaluation_1	product_evaluation_2	product_evaluation_3	product_evaluation_4	IMI_1	IMI_2	IMI_3	IMI_4	IMI_5	IMI_6	ad_attitude_1	ad_attitude_2	ad_attitude_3	level_of_elaboration_1	level_of_elaboration_2	level_of_elaboration_3	remembrance_of_questionnaire_1	remembrance_of_questionnaire_2	recognition_test	recall_test_simple	recall_test_harmful	perceived_vulnerability_to_ads_1	perceived_vulnerability_to_ads_2	perceived_vulnerability_to_ads_3	perceived_vulnerability_to_ads_4	perceived_vulnerability_to_ads_5	need_for_cognition_1	need_for_cognition_2	need_for_cognition_3	need_for_cognition_4	need_for_cognition_5	need_for_cognition_6	need_for_cognition_7
1	female	30	Japanese	central	forewarned	0	0	0	0		6	1	1	2	6	1	1	1	1	7	1	6	4	1	1	6	1	2	7	6	5	3	7	7	1	0	1	6	1	2	1	6	1	1	2	2	2	2	7
2	male	38	Japanese	peripheral	none	0	0	NA	0		5	1	3	4	4	3	3	3	4	5	4	6	4	3	3	4	3	1	4	4	5	5	3	4	1	NA	NA	5	4	3	4	3	5	5	5	1	7	2	5
3	male	32	Japanese	peripheral	none	0	0	NA	0		3	3	2	3	4	3	3	4	4	4	4	1	2	2	4	4	4	3	3	6	1	5	4	4	0	NA	NA	3	4	4	4	1	4	4	5	2	5	2	5
4	female	36	Japanese	peripheral	forewarned	0	0	0	0		4	2	5	4	5	4	4	4	4	4	4	4	3	3	4	4	4	3	4	2	7	4	7	7	1	1	1	4	4	5	4	2	4	4	5	1	6	1	3
5	female	32	Japanese	peripheral	forewarned	0	0	0	0		3	4	5	6	3	5	3	2	5	5	3	3	3	1	2	3	3	2	5	1	7	1	1	5	1	0	1	1	7	5	2	1	3	1	1	2	2	6	7
6	male	52	Japanese	central	forewarned	0	0	1	1	knew blackbackgroundeffect	2	4	5	3	3	3	4	4	4	3	4	2	3	3	5	3	4	2	3	5	3	5	3	4	1	1	1	5	4	3	3	4	5	4	3	3	5	3	3
7	female	56	Japanese	peripheral	none	0	0	NA	0		5	3	3	3	5	3	4	3	5	4	3	5	4	3	4	4	3	3	5	4	6	4	3	3	1	NA	NA	4	5	6	5	3	5	4	4	5	4	4	3
8	male	41	Japanese	peripheral	forewarned	0	0	1	1	knew blackbackgroundeffect	6	1	1	1	7	1	1	1	1	7	1	4	5	1	1	4	4	1	7	2	1	3	1	1	1	1	1	1	7	5	4	1	1	1	6	1	7	1	4
9	female	52	Japanese	peripheral	none	0	0	NA	0		3	4	4	5	5	3	3	3	3	3	4	3	2	3	4	3	4	2	3	2	2	2	6	3	1	NA	NA	5	3	5	4	5	3	2	5	3	5	3	5
10	female	29	Japanese	central	none	0	0	NA	0		4	2	4	4	5	3	4	3	4	5	4	2	5	3	5	4	3	5	5	7	1	7	1	1	1	NA	NA	1	7	6	6	1	4	7	3	1	6	1	6
11	female	42	Japanese	peripheral	none	0	0	NA	0		4	4	4	6	3	4	3	3	3	4	2	5	4	4	4	5	4	4	4	1	7	1	1	3	1	NA	NA	5	3	3	3	5	1	5	5	3	4	4	4
12	female	50	Japanese	peripheral	forewarned	0	0	0	0		4	4	4	1	6	1	3	2	1	6	2	2	6	1	4	4	2	1	4	2	6	1	7	7	1	1	1	5	3	6	5	4	4	5	4	1	6	5	4
13	female	37	Japanese	central	forewarned	0	1	0	1	knew advertisement	7	1	1	1	7	1	1	1	2	7	1	1	4	4	1	2	1	1	7	3	5	4	3	3	1	0	0	7	7	7	7	1	4	4	4	1	4	1	4
14	female	42	Japanese	central	none	0	0	NA	0		5	2	3	3	7	3	3	3	5	6	4	3	3	3	5	3	3	3	5	5	5	4	1	1	1	NA	NA	4	5	5	5	3	1	1	5	7	1	1	7
15	NA	NA	NA	NA	NA	1	NA	NA	1	bug		NA	NA	NA	NA	NA	NA	NA	NA	NA	NA	NA	NA	NA	NA	NA	NA	NA	NA	NA	NA	NA	NA	NA	NA	NA	NA	NA	NA	NA	NA	NA	NA	NA	NA	NA	NA	NA	NA
16	female	19	Japanese	central	forewarned	0	0	0	0		6	1	1	1	7	1	2	2	2	7	3	6	2	1	1	2	2	1	6	3	2	4	7	6	1	1	1	4	4	6	5	1	2	2	4	2	3	3	6
17	female	50	Japanese	peripheral	forewarned	0	0	0	0		5	4	5	3	5	2	3	3	4	5	3	4	4	2	4	4	3	4	4	2	6	2	1	1	1	1	1	4	4	5	5	4	3	3	5	2	5	4	3
18	male	65	Japanese	peripheral	none	0	0	NA	0		2	4	5	4	2	4	5	5	6	3	6	2	2	4	6	2	4	4	2	1	7	2	1	1	1	NA	NA	2	2	6	2	1	2	4	6	2	6	2	7
19	female	42	Japanese	peripheral	forewarned	0	0	0	0		6	1	1	2	7	1	4	3	5	3	4	2	4	5	5	3	3	3	4	3	4	3	5	5	1	0	0	3	4	4	3	2	4	3	5	1	5	2	4
20	female	29	Japanese	peripheral	forewarned	0	0	0	0		4	4	3	3	5	3	4	4	5	5	4	4	4	3	3	4	3	3	4	5	4	3	7	7	1	1	1	5	4	5	5	4	6	4	6	1	6	2	5
21	male	29	Japanese	peripheral	forewarned	0	0	0	0		5	2	3	3	5	3	3	2	4	4	4	5	5	3	3	5	5	3	5	4	6	3	2	2	1	0	0	3	4	5	4	4	3	3	4	3	4	4	5
22	male	39	Japanese	central	none	0	0	NA	0		4	4	5	4	4	3	4	4	4	4	4	5	4	4	3	4	4	3	4	5	3	4	4	4	1	NA	NA	5	4	5	5	4	4	4	4	4	4	4	4
23	female	27	Japanese	peripheral	forewarned	0	0	0	0		4	4	4	5	3	5	4	1	3	4	6	3	4	2	4	4	3	4	3	4	7	5	7	7	1	1	1	7	1	4	1	5	2	6	6	3	2	6	5
24	female	38	Japanese	peripheral	forewarned	0	0	0	0		4	3	3	3	5	4	3	4	4	4	3	4	4	3	3	4	4	2	4	4	5	4	4	4	1	1	1	4	3	4	4	5	4	4	5	3	4	3	5
25	male	30	Japanese	central	forewarned	0	0	0	0		5	3	2	3	5	2	3	3	4	5	4	3	3	3	3	3	3	3	3	5	3	3	3	3	1	1	1	4	4	5	4	3	4	3	5	3	3	3	3
26	female	25	Japanese	central	forewarned	0	0	0	0		3	3	3	4	6	5	5	5	6	3	3	5	2	4	3	2	5	3	5	2	3	3	2	3	1	0	0	5	2	5	4	4	2	5	5	3	3	5	5
27	female	41	Japanese	peripheral	forewarned	0	0	0	0		5	4	4	4	5	3	3	5	5	4	4	5	5	4	4	4	3	3	4	2	7	2	2	1	1	0	0	6	4	5	4	5	4	4	5	2	5	2	5
28	female	28	Japanese	central	forewarned	0	0	0	0		4	2	6	2	6	1	1	3	2	5	1	3	3	1	1	3	3	1	3	6	2	6	5	5	1	1	1	5	2	5	3	4	5	5	6	2	7	2	6
29	female	30	Japanese	peripheral	none	0	0	NA	0		7	1	1	1	7	1	1	1	1	7	4	4	4	1	1	4	1	1	4	1	4	1	1	1	1	NA	NA	1	5	7	5	1	5	4	3	1	3	3	1
30	female	39	Japanese	central	none	0	0	NA	0		7	1	1	1	7	1	1	1	4	7	1	4	6	1	1	4	1	1	7	3	2	4	2	2	1	NA	NA	4	3	5	3	4	2	1	3	4	1	6	5
31	female	35	Japanese	central	forewarned	0	0	0	0		4	4	3	1	7	5	3	1	4	5	4	5	4	3	4	4	3	1	4	4	4	5	7	7	1	0	1	7	1	4	1	7	4	4	5	1	7	1	4
32	male	54	Japanese	peripheral	none	0	0	NA	0		6	1	2	2	6	1	4	2	6	6	2	5	5	2	4	5	2	2	3	2	6	2	1	3	1	NA	NA	2	5	6	4	2	4	3	5	2	5	4	4
33	female	35	Japanese	central	forewarned	0	0	0	0		3	5	5	5	3	4	4	4	5	4	4	4	4	4	4	3	4	4	4	4	3	4	2	2	1	0	0	4	4	4	4	4	6	5	3	2	5	3	5
34	female	31	Japanese	peripheral	none	0	0	NA	0		7	1	2	1	7	1	2	2	1	7	2	4	2	3	2	6	2	1	4	1	7	2	1	1	1	NA	NA	4	4	5	6	2	2	3	5	1	6	1	5
35	female	43	Japanese	central	forewarned	0	0	0	0		7	1	1	1	7	1	1	1	1	6	1	6	3	1	2	4	1	1	5	5	2	7	6	5	1	1	0	4	4	7	4	4	1	1	5	1	3	4	5
36	female	21	Japanese	peripheral	none	0	0	NA	0		7	1	2	1	7	1	2	1	5	7	1	6	6	2	2	5	1	1	6	3	5	6	1	1	1	NA	NA	4	5	6	4	3	2	3	6	3	2	2	5
37	male	52	Japanese	peripheral	forewarned	0	1	1	1	knew advertisement; knew blackbackgroundeffect	5	5	6	7	2	6	6	6	6	2	7	3	3	6	6	1	6	5	1	6	1	5	4	4	1	0	1	4	4	4	4	7	5	5	7	2	5	3	3
38	female	65	Japanese	central	forewarned	0	0	0	0		4	3	5	3	5	3	3	3	3	5	3	5	5	3	3	5	3	3	5	3	5	5	4	5	1	0	1	5	4	5	4	4	3	3	5	4	3	5	5
39	male	28	Japanese	central	forewarned	0	0	1	1	knew blackbackgroundeffect	7	1	1	1	7	1	1	1	4	7	1	7	7	1	1	4	1	1	7	7	1	7	7	6	1	1	1	2	3	6	5	2	6	4	7	3	4	1	2
40	male	33	Japanese	peripheral	forewarned	0	0	0	0		4	4	4	4	6	4	4	4	4	5	4	4	4	3	4	4	5	5	4	3	5	5	3	3	0	1	1	5	5	5	4	3	3	3	5	3	5	4	3
41	male	41	Japanese	peripheral	none	0	0	NA	0		4	4	5	2	4	2	3	3	4	3	3	5	3	3	2	4	4	3	3	3	5	3	1	2	0	NA	NA	3	5	5	4	1	6	6	6	1	7	2	3
42	male	52	Japanese	central	forewarned	0	0	0	0		6	1	1	1	5	1	3	1	3	5	3	5	5	1	4	5	1	3	6	4	3	4	6	7	1	1	0	5	2	5	4	5	4	4	4	3	6	4	5
43	male	24	Japanese	central	none	0	0	NA	0		4	2	3	5	4	4	5	3	4	3	4	5	5	1	3	4	3	3	5	3	5	3	3	2	0	NA	NA	4	3	5	4	5	5	6	6	2	6	4	4
44	female	41	Japanese	peripheral	forewarned	0	0	0	1	ignored calculation task	3	4	5	5	3	4	3	4	4	3	3	4	4	4	3	3	4	3	3	4	3	6	5	2	1	1	1	4	4	4	3	4	3	3	4	4	4	5	5
45	female	44	Japanese	central	none	0	0	NA	0		5	4	3	1	7	1	3	3	3	5	4	4	3	4	3	4	3	2	5	5	3	5	3	4	1	NA	NA	5	3	5	4	5	3	3	4	3	5	3	4
46	male	25	Japanese	central	forewarned	0	0	0	0		7	1	1	1	4	1	1	1	1	4	1	5	4	1	1	5	1	1	7	1	1	5	7	7	1	0	1	1	4	5	5	3	6	7	5	5	6	2	4
47	female	33	Japanese	central	none	0	0	NA	0		4	1	3	2	7	1	1	1	5	3	2	4	5	1	2	4	1	1	7	4	3	3	7	6	1	NA	NA	4	4	4	4	3	7	7	6	1	7	1	3
48	NA	NA	NA	NA	NA	1	NA	NA	1	bug		NA	NA	NA	NA	NA	NA	NA	NA	NA	NA	NA	NA	NA	NA	NA	NA	NA	NA	NA	NA	NA	NA	NA	NA	NA	NA	NA	NA	NA	NA	NA	NA	NA	NA	NA	NA	NA	NA
49	male	63	Japanese	central	none	0	1	NA	1	knew advertisement	4	2	5	3	4	4	5	4	5	4	4	4	3	4	5	4	5	4	5	6	1	7	1	1	1	NA	NA	6	3	6	5	3	6	6	6	1	6	2	4
50	male	28	Japanese	peripheral	none	0	0	NA	0		7	1	1	7	7	1	1	1	4	7	1	7	4	1	1	1	1	1	7	7	1	7	7	7	1	NA	NA	1	1	1	1	1	7	7	1	1	7	7	1
51	NA	NA	NA	NA	NA	1	NA	NA	1	bug		NA	NA	NA	NA	NA	NA	NA	NA	NA	NA	NA	NA	NA	NA	NA	NA	NA	NA	NA	NA	NA	NA	NA	NA	NA	NA	NA	NA	NA	NA	NA	NA	NA	NA	NA	NA	NA	NA
52	female	25	Japanese	peripheral	none	0	0	NA	0		7	1	1	2	7	1	1	4	1	7	1	4	4	1	1	6	1	1	7	1	7	1	1	1	1	NA	NA	5	2	7	1	1	2	3	5	5	3	5	3
53	female	50	Japanese	central	none	0	0	NA	0		3	6	6	5	2	5	5	5	5	3	5	2	2	5	5	2	5	5	2	4	3	5	2	2	1	NA	NA	4	3	2	2	5	3	2	5	4	2	4	6
54	male	23	Japanese	peripheral	none	0	0	NA	0		6	4	2	2	3	4	6	2	3	5	2	5	5	2	3	5	2	2	4	2	4	2	2	2	1	NA	NA	5	3	3	4	4	5	3	3	2	6	2	4
55	male	47	Japanese	peripheral	none	0	0	NA	0		5	3	3	3	5	2	4	4	4	4	4	4	4	4	2	3	4	3	4	2	6	2	3	4	1	NA	NA	5	4	5	4	3	4	4	5	1	6	3	3
56	female	40	Japanese	peripheral	none	0	0	NA	0		5	2	2	3	5	3	4	4	3	5	4	2	1	3	4	2	4	3	3	3	5	4	2	2	1	NA	NA	2	6	6	5	1	3	1	4	3	3	5	5
57	female	35	Japanese	peripheral	forewarned	0	0	0	0		4	3	3	4	7	2	6	4	5	4	5	3	3	5	4	3	4	4	2	2	1	3	4	4	1	1	1	7	4	4	1	6	1	4	7	7	4	2	7
58	female	22	Japanese	peripheral	forewarned	0	0	0	0		5	1	1	1	6	1	1	1	1	7	2	4	2	1	1	3	1	1	3	1	7	1	1	7	0	1	1	5	1	5	2	5	4	1	5	2	6	5	4
59	male	30	Japanese	peripheral	forewarned	0	0	0	0		5	3	4	5	3	2	3	3	4	5	3	3	4	3	4	4	5	2	2	5	3	5	6	5	1	1	1	3	5	5	4	3	4	3	4	2	5	4	5
60	male	31	Japanese	peripheral	none	0	0	NA	0		6	2	2	2	6	2	3	2	2	6	2	4	4	2	3	6	1	3	6	2	6	2	2	2	1	NA	NA	5	4	5	5	2	3	4	4	5	4	5	4
61	female	22	Japanese	central	forewarned	0	0	0	0		6	1	2	1	7	1	2	1	2	6	2	6	5	1	1	6	2	2	5	5	4	4	6	6	1	1	1	5	4	5	5	2	2	3	4	3	4	4	5
62	male	45	Japanese	central	none	0	0	NA	0		4	4	4	5	4	3	3	5	6	3	4	5	4	3	3	4	3	5	4	5	3	5	6	3	1	NA	NA	4	4	5	5	4	5	3	5	1	5	3	5
63	female	33	Japanese	central	forewarned	0	0	0	0		3	2	5	3	4	2	2	2	2	6	1	7	7	1	2	6	1	1	6	5	3	5	7	7	1	1	1	3	4	5	4	3	4	4	3	2	5	5	2
64	male	20	Japanese	central	none	0	1	NA	1	knew advertisement	3	5	5	5	2	6	5	5	5	3	5	4	3	5	5	4	5	4	3	5	3	5	5	5	1	NA	NA	5	3	5	3	5	5	3	5	3	6	3	5
65	male	53	Japanese	peripheral	none	0	0	NA	0		7	2	2	4	6	1	1	3	3	7	3	4	7	2	2	7	1	1	6	3	3	4	5	5	1	NA	NA	4	6	7	5	2	6	6	4	4	7	1	4
66	male	39	Japanese	central	none	0	0	NA	0		3	5	6	6	3	5	6	6	5	2	6	3	2	5	5	2	5	5	3	5	3	5	5	5	1	NA	NA	5	3	5	4	5	4	3	5	3	5	3	5
67	male	33	Japanese	peripheral	forewarned	0	0	0	0		6	1	1	4	6	1	4	4	5	4	4	4	4	4	4	4	4	4	4	4	2	4	1	1	1	0	1	4	5	7	5	4	4	1	4	5	4	4	4
68	male	20	Japanese	peripheral	none	0	0	NA	0		3	2	4	6	5	3	3	3	2	4	2	2	3	4	2	5	3	3	4	3	4	3	1	1	1	NA	NA	5	3	5	4	5	6	4	4	1	7	2	2
69	female	33	Japanese	peripheral	none	0	0	NA	0		2	1	1	1	7	1	2	1	4	7	1	3	2	2	3	2	1	1	6	5	5	1	1	1	1	NA	NA	4	4	5	4	3	3	3	5	2	3	3	5
70	male	35	Japanese	peripheral	forewarned	0	0	1	1	knew blackbackgroundeffect	7	1	1	1	7	1	1	1	1	7	1	1	7	1	1	7	1	1	4	4	2	2	7	7	1	0	1	4	5	3	5	3	5	4	5	2	6	1	5
71	NA	NA	NA	NA	NA	1	NA	NA	1	bug		NA	NA	NA	NA	NA	NA	NA	NA	NA	NA	NA	NA	NA	NA	NA	NA	NA	NA	NA	NA	NA	NA	NA	NA	NA	NA	NA	NA	NA	NA	NA	NA	NA	NA	NA	NA	NA	NA
72	female	47	Japanese	peripheral	forewarned	0	0	0	0		4	2	4	2	7	2	3	3	4	5	3	4	4	3	3	4	3	3	5	3	4	3	7	5	1	1	1	3	4	5	5	3	3	4	5	3	4	4	7
73	female	40	Japanese	peripheral	forewarned	0	0	0	0		7	1	1	1	7	1	1	1	1	7	2	4	2	1	1	7	1	1	6	1	5	4	7	7	1	0	0	3	6	5	3	3	3	1	7	7	2	2	7
74	female	34	Japanese	peripheral	none	0	0	NA	0		5	1	1	4	4	1	4	3	3	3	4	4	5	4	4	4	4	4	4	2	6	4	4	4	0	NA	NA	3	5	5	5	1	3	4	5	4	3	3	5
75	male	37	Japanese	central	none	0	0	NA	0		7	1	1	1	6	1	1	1	1	7	1	6	6	1	1	7	1	1	7	5	3	6	1	1	1	NA	NA	5	2	4	5	5	4	2	5	2	4	2	4
76	male	20	Japanese	central	none	0	0	NA	0		5	2	3	3	6	3	2	3	2	7	1	4	4	2	2	6	3	3	4	5	2	6	5	3	1	NA	NA	3	5	6	5	3	6	6	6	1	5	2	1
77	female	22	Japanese	peripheral	forewarned	0	0	0	1	searched for product	4	4	5	4	5	4	4	4	5	4	4	4	4	4	4	4	4	4	4	3	6	3	3	5	1	0	0	5	4	5	5	5	3	4	5	4	3	6	7
78	male	26	Japanese	peripheral	none	0	0	NA	0		6	1	1	1	7	1	1	1	2	7	1	4	4	4	1	2	1	3	7	1	7	4	4	4	1	NA	NA	7	1	6	2	4	4	2	7	7	4	7	7
79	female	35	Japanese	central	none	0	0	NA	0		5	2	3	3	6	3	3	3	4	5	3	2	3	2	3	3	3	3	3	3	2	3	2	2	1	NA	NA	5	6	5	5	3	3	2	6	3	4	6	6
80	male	50	Japanese	central	none	0	0	NA	0		4	2	3	3	4	3	4	3	3	4	4	4	4	3	4	4	3	3	3	3	5	3	3	3	0	NA	NA	5	5	5	4	4	5	5	4	3	5	3	3
81	�E	58	????	peripheral	forewarned	1	0	0	1	bug	7	1	1	1	7	1	2	2	4	5	3	4	3	2	2	2	3	2	4	2	5	2	1	1	1	NA	NA	2	6	6	6	1	4	6	2	2	4	1	1
82	male	19	Japanese	peripheral	forewarned	0	0	0	0		7	1	1	2	7	3	3	3	5	5	3	5	3	3	2	3	3	3	3	5	5	5	6	6	1	1	1	3	3	3	3	3	3	3	5	2	5	3	2
83	female	39	Japanese	peripheral	none	0	0	NA	0		3	4	5	5	3	5	4	4	5	3	5	4	3	5	5	3	5	3	3	3	5	3	5	3	1	NA	NA	5	3	5	4	5	1	3	5	5	3	3	7
84	male	22	Japanese	peripheral	none	0	0	NA	0		5	1	4	4	4	5	4	4	5	5	5	4	5	2	5	3	4	4	5	4	4	4	2	3	1	NA	NA	3	5	5	4	3	5	7	6	1	7	4	4
85	female	53	Japanese	peripheral	forewarned	0	0	0	0		5	1	1	1	7	1	4	1	1	7	1	4	4	1	1	4	4	1	4	1	7	1	7	6	1	1	1	2	4	5	3	2	5	4	5	1	6	3	2
86	female	52	Japanese	peripheral	none	0	0	NA	0		4	1	1	2	3	1	2	1	4	5	2	7	3	1	5	4	4	4	6	1	7	1	1	1	1	NA	NA	3	5	1	5	2	6	4	5	2	5	2	5
87	male	52	Japanese	central	forewarned	0	0	0	0		6	1	1	1	7	1	2	4	5	6	4	3	3	2	5	2	2	3	6	6	5	5	6	6	1	1	1	1	7	7	7	1	7	5	2	1	6	7	2
88	male	23	Japanese	central	none	0	0	NA	0		3	4	4	3	6	2	4	5	7	3	2	3	3	3	5	3	3	2	5	6	2	6	2	1	1	NA	NA	5	5	6	6	2	4	2	6	1	7	2	3
89	female	22	Japanese	central	none	0	0	NA	0		3	3	5	5	3	1	5	5	7	2	2	3	3	4	2	3	4	4	4	5	1	5	1	1	0	NA	NA	5	4	5	7	5	3	7	5	1	5	7	4
90	female	39	Japanese	central	none	0	0	NA	0		4	4	5	3	6	4	4	4	5	3	1	4	3	3	4	4	2	1	4	4	3	5	2	4	1	NA	NA	3	4	5	3	4	4	3	3	3	5	5	5
91	�E	34	????	central	none	1	0	NA	1	bug	5	2	2	1	3	1	3	1	2	6	2	5	3	1	2	4	2	2	6	4	3	4	2	1	1	NA	NA	4	4	5	4	1	6	5	2	2	7	2	1
92	male	47	Japanese	central	none	0	0	NA	0		5	3	3	3	5	3	4	4	5	4	4	4	4	4	4	4	4	4	4	5	3	4	4	4	1	NA	NA	4	7	4	4	4	1	1	5	5	4	7	7
93	female	28	Japanese	central	none	0	0	NA	0		4	3	4	4	5	3	3	3	4	4	3	4	4	4	3	4	4	4	4	4	4	5	4	4	1	NA	NA	4	4	4	3	4	4	3	4	3	4	4	4
94	male	40	Japanese	peripheral	forewarned	0	0	0	0		7	1	1	1	7	1	1	1	1	7	4	3	3	1	2	4	1	1	7	1	7	1	1	1	1	1	1	1	6	7	7	1	6	4	5	1	6	3	2
95	�E	34	????	peripheral	none	1	0	NA	1	bug	3	4	5	3	5	2	4	4	4	6	4	4	4	3	3	4	4	4	4	3	5	4	1	1	1	NA	NA	4	4	4	4	4	5	4	5	2	5	3	4
96	female	49	Japanese	peripheral	forewarned	0	0	0	0		6	1	3	3	6	2	4	4	3	5	4	4	5	4	4	4	4	3	4	1	7	2	5	5	1	0	0	6	2	2	2	7	4	1	7	6	5	4	7
97	male	25	Japanese	central	none	0	0	NA	0		2	6	6	7	2	7	6	6	6	1	6	3	2	5	6	2	6	6	2	6	2	6	3	4	0	NA	NA	3	5	5	6	3	6	5	6	2	5	3	2
98	female	34	Japanese	central	none	0	0	NA	0		7	1	4	1	4	1	4	1	4	7	1	4	4	4	1	4	1	1	7	4	4	4	1	1	1	NA	NA	7	4	4	4	4	1	4	4	4	4	4	7
99	female	22	Japanese	central	none	0	0	NA	0		6	1	1	3	6	1	2	1	4	7	1	6	3	1	3	5	1	2	5	7	1	7	5	2	1	NA	NA	5	6	6	7	3	5	3	7	2	5	3	1
100	NA	NA	NA	NA	NA	1	NA	NA	1	bug		NA	NA	NA	NA	NA	NA	NA	NA	NA	NA	NA	NA	NA	NA	NA	NA	NA	NA	NA	NA	NA	NA	NA	NA	NA	NA	NA	NA	NA	NA	NA	NA	NA	NA	NA	NA	NA	NA
101	female	50	Japanese	peripheral	forewarned	0	0	0	0		6	4	1	2	7	2	2	3	2	6	4	6	5	2	1	4	2	2	6	4	5	6	2	2	1	0	0	3	5	7	4	1	2	2	3	4	4	6	5
102	female	39	Japanese	central	none	0	0	NA	0		3	4	6	7	2	6	6	6	6	3	6	2	3	6	5	3	5	6	2	6	6	6	1	1	1	NA	NA	3	4	6	4	3	3	3	7	2	5	3	5
103	female	31	Japanese	peripheral	none	0	0	NA	0		4	4	5	5	3	5	5	6	4	3	5	3	3	4	5	4	4	4	2	5	3	5	1	1	1	NA	NA	5	4	3	3	3	3	2	3	2	6	5	5
104	male	24	Japanese	peripheral	forewarned	0	0	0	0		3	4	6	6	3	4	6	5	6	3	4	2	2	6	6	2	5	5	3	4	3	6	2	2	1	1	1	5	3	3	3	5	5	4	5	2	5	3	6
105	female	19	Japanese	peripheral	forewarned	0	0	0	0		7	1	1	1	7	1	1	1	4	4	4	4	4	1	2	4	4	4	4	3	4	1	4	5	1	0	1	1	4	4	4	5	5	6	6	2	6	2	4
106	male	65	Japanese	central	none	0	0	NA	0		5	2	4	3	6	2	3	2	3	6	4	5	4	3	3	5	3	2	4	2	3	2	2	2	0	NA	NA	3	6	4	4	3	4	3	4	4	4	4	5
107	female	27	Japanese	central	forewarned	0	0	0	0		6	1	4	5	4	1	1	2	2	6	4	6	6	2	2	7	1	1	7	6	1	7	7	6	1	0	0	7	3	6	4	6	4	6	6	1	6	2	1
108	female	20	Japanese	peripheral	none	0	0	NA	0		5	1	2	1	7	1	3	4	6	3	3	3	2	1	1	3	5	4	3	2	6	5	1	1	1	NA	NA	3	4	6	2	2	4	3	6	4	2	2	6
109	male	32	Japanese	central	forewarned	0	0	0	0		7	1	1	1	7	1	1	1	1	7	1	7	7	1	1	7	1	1	7	7	1	7	7	7	1	1	1	4	4	6	7	4	7	7	7	1	7	7	4
110	female	21	Japanese	central	none	0	0	NA	0		5	2	3	3	6	3	3	3	3	5	3	5	4	2	2	3	3	3	4	5	4	5	3	3	1	NA	NA	5	3	5	5	3	4	3	5	3	5	3	5
111	female	42	Japanese	peripheral	none	0	0	NA	0		6	1	1	4	7	1	3	2	4	6	4	5	4	1	2	4	1	1	6	1	7	1	1	1	1	NA	NA	6	4	4	4	3	3	4	5	1	6	1	2
112	male	27	Japanese	central	forewarned	0	0	0	0		7	1	1	1	7	1	1	1	1	7	1	7	6	1	1	4	1	1	7	6	1	6	7	7	1	1	0	1	7	7	4	1	1	4	7	1	4	1	7
113	male	41	Japanese	peripheral	forewarned	0	0	1	1	knew blackbackgroundeffect	3	3	4	3	4	4	5	4	5	5	4	3	4	4	5	3	5	4	3	4	3	4	5	5	1	1	1	3	5	5	5	3	5	5	5	3	5	3	3
114	female	44	Japanese	peripheral	none	1	0	NA	1	bug	4	4	4	4	4	4	4	4	4	4	4	4	4	4	4	4	4	4	4	1	7	1	1	1	1	NA	NA	5	6	6	5	2	5	4	5	3	5	3	4
115	female	26	Japanese	central	forewarned	0	0	0	0		3	4	4	4	6	5	5	4	5	3	2	2	3	3	5	2	3	3	3	3	5	4	2	5	1	1	1	5	3	5	3	6	6	4	5	2	5	3	3
116	female	35	Japanese	central	none	0	0	NA	0		1	7	6	6	3	5	6	6	6	2	6	1	2	5	6	2	5	5	3	5	1	5	1	1	1	NA	NA	5	4	5	5	3	3	2	4	3	4	5	5
117	female	52	Japanese	peripheral	none	0	0	NA	0		4	3	5	4	3	4	5	4	4	3	5	4	1	4	4	4	5	3	2	1	5	1	7	1	1	NA	NA	2	4	6	4	3	2	1	7	1	6	2	6
118	male	34	Japanese	central	none	0	0	NA	0		6	2	3	2	5	4	4	2	2	6	3	5	4	1	3	4	3	3	5	7	1	6	5	5	1	NA	NA	5	6	5	6	3	5	4	5	2	6	4	4
119	female	23	Japanese	central	none	0	0	NA	0		5	2	2	3	6	3	3	3	4	6	4	3	3	2	3	4	4	3	4	5	2	5	1	2	1	NA	NA	3	5	6	5	2	4	4	5	3	4	4	4
120	female	38	Japanese	peripheral	none	0	0	NA	0		3	3	3	4	3	4	4	3	4	4	4	3	2	3	3	4	4	2	4	3	4	3	3	3	1	NA	NA	3	3	5	4	3	3	4	5	3	5	3	4
121	female	28	Japanese	central	none	0	0	NA	0		4	4	2	4	5	3	2	3	4	5	2	2	4	1	3	3	4	2	4	5	3	4	1	1	1	NA	NA	5	2	6	4	4	6	4	3	3	4	5	4
122	male	56	Japanese	peripheral	forewarned	0	0	0	0		3	3	3	3	5	3	3	3	3	5	3	5	5	3	3	5	3	3	4	1	5	3	7	7	1	1	1	7	1	4	4	7	5	4	4	1	5	7	4
123	male	29	Japanese	peripheral	none	0	0	NA	0		5	4	4	4	6	4	3	3	3	4	4	4	4	2	4	4	3	3	3	1	7	3	3	3	1	NA	NA	3	5	5	3	3	5	6	5	3	5	3	3
124	male	31	Japanese	central	none	0	0	NA	0		5	1	4	3	4	2	3	4	3	4	3	3	3	3	3	3	3	2	4	5	2	5	3	4	1	NA	NA	3	4	5	4	4	4	4	5	3	4	3	4
125	male	44	Japanese	peripheral	forewarned	0	0	0	1	ignored calculation task	6	3	1	2	4	1	1	2	4	6	1	4	4	2	2	4	1	1	6	4	2	2	7	6	1	1	1	5	4	2	1	4	2	3	5	3	2	5	3
126	female	26	Japanese	central	none	0	0	NA	0		4	3	4	3	4	4	4	5	4	5	1	3	4	4	4	2	4	2	5	5	3	5	1	1	1	NA	NA	4	4	5	4	3	5	3	3	3	6	3	4
127	male	49	Japanese	peripheral	forewarned	0	0	0	0		6	3	3	3	7	3	5	3	3	5	4	5	5	3	3	5	3	3	3	3	5	3	5	6	1	1	1	5	2	7	3	2	3	2	5	2	6	3	3
128	female	47	Japanese	peripheral	none	0	0	NA	0		4	3	4	4	4	3	4	4	4	4	3	4	3	4	4	3	4	4	3	2	6	2	2	2	1	NA	NA	4	4	4	4	2	3	3	5	1	6	3	4
129	female	26	Japanese	central	forewarned	0	0	0	0		5	1	2	1	7	2	4	3	4	5	4	4	4	3	3	5	3	2	4	4	2	5	4	5	1	1	1	4	4	5	4	3	3	3	4	4	3	5	5
130	female	26	Japanese	peripheral	forewarned	0	0	0	1	ignored calculation task	3	4	4	4	6	2	4	4	7	3	2	2	2	3	4	1	2	2	4	4	3	4	3	6	1	1	1	2	3	5	2	4	2	2	6	2	4	1	7
131	male	19	Japanese	central	none	0	0	NA	0		7	1	1	3	6	1	1	1	1	7	2	7	7	1	1	7	1	1	7	7	1	6	1	1	1	NA	NA	3	6	7	6	2	5	3	5	1	5	2	1
132	male	29	Japanese	central	none	0	0	NA	0		5	2	4	4	6	3	4	2	3	4	4	5	4	4	3	3	3	3	4	4	2	6	1	2	1	NA	NA	3	4	5	4	4	4	4	5	2	5	3	4
133	female	30	Japanese	central	forewarned	0	0	0	0		7	1	2	1	7	1	2	2	1	7	3	7	5	2	1	7	1	1	7	7	1	7	7	7	1	1	1	4	5	5	5	3	7	6	5	2	6	5	1
134	female	27	Japanese	central	forewarned	0	0	0	0		3	3	4	5	4	3	3	3	4	3	3	3	3	2	3	3	4	4	3	5	1	4	3	2	1	1	1	5	4	3	3	6	2	4	6	4	5	4	7
135	male	50	Japanese	peripheral	forewarned	0	0	0	0		6	2	2	3	6	2	3	2	2	5	2	6	6	2	2	6	5	2	5	4	5	5	3	6	1	0	0	6	3	6	3	2	3	3	5	2	6	2	6
136	female	37	Japanese	central	forewarned	0	0	0	0		3	5	5	5	3	5	5	5	5	3	5	3	3	5	5	4	5	5	3	6	3	7	1	1	1	0	0	3	5	5	5	3	5	5	5	3	5	3	5
137	female	45	Japanese	central	none	1	0	NA	1	bug	4	1	1	1	4	1	1	1	1	7	1	4	4	1	1	4	1	1	2	1	6	4	1	1	1	NA	NA	6	4	7	4	4	2	4	4	4	7	6	2
138	female	52	Japanese	central	none	0	0	NA	0		6	2	6	3	3	2	4	4	4	6	3	3	4	2	3	4	3	3	4	5	4	5	3	3	1	NA	NA	3	5	6	5	2	4	4	5	3	5	3	4
139	female	36	Japanese	central	none	0	0	NA	0		5	5	5	5	5	2	5	6	5	3	3	4	1	5	2	3	1	1	4	5	2	5	5	5	1	NA	NA	5	6	6	6	3	3	2	5	2	5	3	4
140	female	48	Japanese	peripheral	none	0	0	NA	0		6	2	2	2	6	2	3	3	3	5	3	5	5	3	3	4	3	2	5	3	5	3	2	2	0	NA	NA	2	6	5	4	2	3	2	3	5	3	5	6
141	female	50	Japanese	peripheral	forewarned	0	0	0	0		6	2	2	2	2	2	4	4	4	6	3	4	4	3	4	4	4	4	4	2	6	2	2	4	0	0	0	5	3	5	3	5	4	4	4	5	4	5	4
142	male	62	Japanese	peripheral	forewarned	0	0	0	0		4	3	3	3	6	4	4	4	4	5	5	3	3	4	4	3	4	3	2	2	6	2	2	2	1	1	1	3	4	5	5	5	5	3	6	2	6	3	5
143	female	55	Japanese	peripheral	forewarned	0	0	0	0		7	1	1	1	7	1	1	1	1	7	4	4	4	1	1	4	1	1	7	4	4	1	1	1	1	1	0	4	4	7	4	1	4	3	4	4	3	4	4
144	male	44	Japanese	peripheral	forewarned	0	0	0	0		7	1	2	2	7	1	1	1	1	6	1	5	7	1	1	7	1	2	6	5	3	5	1	3	1	0	0	2	7	7	6	2	7	4	5	2	6	6	6
145	�E	41	????	peripheral	none	1	0	NA	1	bug	3	3	5	5	5	5	5	4	5	3	2	1	1	4	4	2	5	4	2	5	3	5	2	2	0	NA	NA	5	3	4	3	3	5	3	6	3	6	3	2
146	female	41	Japanese	peripheral	none	0	0	NA	0		4	4	4	1	4	1	1	1	7	5	4	1	1	1	4	4	1	1	3	3	7	4	1	1	1	NA	NA	5	4	7	4	4	4	3	7	1	3	1	1
147	male	42	Japanese	central	forewarned	0	0	0	0		7	1	1	1	7	1	1	1	1	7	1	6	5	1	1	4	1	1	7	2	4	2	5	6	1	1	0	1	5	5	5	1	4	4	5	1	5	3	2
148	female	36	Japanese	central	forewarned	0	0	0	0		4	4	1	4	2	2	4	4	4	4	4	1	1	4	2	1	4	4	1	6	2	6	1	1	1	1	1	2	4	4	4	4	1	1	2	6	4	6	7
149	male	45	Japanese	central	forewarned	0	0	0	0		7	1	4	5	7	1	4	4	4	6	4	4	4	2	4	4	4	2	4	5	1	6	1	1	1	1	1	5	6	6	7	1	6	6	7	1	6	1	1
150	male	46	Japanese	peripheral	forewarned	0	0	0	0		5	3	2	2	5	2	4	2	5	5	3	4	4	3	3	4	3	2	3	2	6	3	5	3	1	0	0	3	4	4	4	4	5	5	5	3	5	3	4
151	male	61	Japanese	peripheral	forewarned	0	0	0	1	ignored calculation task	6	1	1	1	7	1	4	1	1	6	2	6	4	3	1	2	3	4	4	4	4	4	4	4	1	0	0	4	2	4	3	5	5	4	5	2	4	3	4
152	male	43	Japanese	peripheral	forewarned	0	0	0	0		3	4	5	4	4	4	5	6	6	3	4	3	3	4	4	4	4	2	3	3	5	4	1	1	1	1	1	5	5	4	3	4	4	3	3	3	4	4	4
153	female	31	Japanese	peripheral	none	0	0	NA	0		4	1	3	2	6	1	4	4	1	5	2	3	5	4	4	2	1	2	5	1	5	3	2	1	1	NA	NA	3	5	5	4	3	3	4	7	3	6	2	5
154	female	26	Japanese	peripheral	forewarned	0	0	0	0		6	1	1	1	7	1	2	2	2	6	2	5	5	1	1	6	2	1	7	1	6	1	6	6	1	1	1	3	5	6	5	2	4	2	4	2	3	4	5
155	female	28	Japanese	central	forewarned	0	0	0	0		7	2	1	1	7	1	2	2	2	7	1	6	7	1	3	7	7	1	7	2	5	3	7	7	1	0	0	2	4	5	3	1	6	6	5	1	6	2	2
156	female	44	Japanese	central	forewarned	0	0	0	0		5	4	4	3	5	2	4	3	4	5	3	5	5	2	4	4	3	2	5	5	3	4	5	5	1	1	0	4	4	5	5	3	3	1	2	5	2	4	4
157	female	40	Japanese	central	none	0	0	NA	0		2	1	4	5	2	5	5	5	6	2	4	1	1	6	5	1	5	3	1	6	1	6	6	4	1	NA	NA	4	1	1	4	6	3	3	1	1	7	7	4
158	female	39	Japanese	peripheral	forewarned	0	0	0	1	ignored calculation task	5	2	1	2	7	2	4	2	4	5	4	4	4	4	3	4	2	4	2	2	5	4	2	2	1	0	0	3	3	2	2	3	2	2	4	4	5	5	5
159	female	19	Japanese	central	forewarned	0	0	0	0		5	1	1	1	7	1	2	2	2	5	2	5	5	2	2	5	2	1	5	5	2	5	6	6	1	1	0	5	4	4	4	3	3	3	5	2	4	4	5
160	female	31	Japanese	central	none	0	0	NA	0		6	1	3	2	2	2	3	3	3	4	6	2	2	2	4	3	4	5	6	6	1	6	4	6	1	NA	NA	1	5	4	3	1	6	2	3	1	6	5	3
161	female	38	Japanese	central	none	1	0	NA	1	bug	4	4	5	5	3	5	3	5	4	2	4	5	6	1	3	4	4	3	5	1	7	3	5	5	1	NA	NA	3	4	5	6	5	5	3	5	1	5	2	5
162	female	26	Japanese	peripheral	forewarned	0	0	0	0		3	4	4	5	3	3	4	5	5	3	5	5	3	2	4	3	5	3	2	5	2	5	5	4	1	1	0	5	3	4	3	5	2	2	3	2	3	5	5
163	female	48	Japanese	central	forewarned	0	1	0	1	knew advertisement	1	1	1	1	7	1	1	1	1	7	1	4	4	4	1	4	1	1	7	4	4	6	1	6	1	1	1	3	4	7	4	2	6	2	6	1	5	1	1
164	male	41	Japanese	central	forewarned	0	0	0	0		7	1	1	1	7	1	1	1	2	7	1	6	6	1	2	4	1	1	7	6	1	6	4	6	1	1	1	4	4	4	4	1	7	4	7	1	6	2	7
165	female	29	Japanese	peripheral	forewarned	0	0	1	1	knew blackbackgroundeffect	7	1	1	1	7	1	1	1	1	7	1	7	7	1	1	7	1	1	7	1	7	1	6	7	1	0	0	1	5	7	5	1	3	2	3	2	4	4	7
166	male	69	Japanese	peripheral	none	0	0	NA	1	ignored calculation task	4	4	4	5	4	4	4	4	4	4	4	5	4	4	5	4	4	4	4	2	6	4	3	4	0	NA	NA	4	4	5	4	4	4	4	4	2	5	4	3
167	female	35	Japanese	central	none	0	0	NA	0		4	2	2	1	5	2	2	2	3	5	4	5	4	3	3	3	2	4	3	3	3	3	2	2	1	NA	NA	3	3	3	5	3	5	3	3	2	5	5	2
168	female	49	Japanese	peripheral	forewarned	0	0	0	0		7	1	1	1	7	1	1	1	1	7	1	6	4	1	1	1	1	1	7	1	7	1	2	2	1	1	1	4	6	6	5	4	3	4	5	3	4	3	3
169	female	51	Japanese	peripheral	forewarned	0	0	0	0		2	4	5	5	3	5	5	4	6	2	6	2	2	3	5	2	4	5	1	5	2	4	3	2	1	1	0	3	4	5	4	4	4	3	3	1	6	2	6
170	�E	45	????	central	none	1	0	NA	1	bug	3	4	4	4	4	3	5	4	4	3	4	3	1	5	6	2	2	3	2	6	2	6	1	1	1	NA	NA	5	3	3	4	5	4	3	4	2	4	4	3
171	male	24	Japanese	peripheral	none	0	0	NA	0		5	1	1	1	7	2	2	3	4	4	3	3	2	3	3	2	4	1	3	2	7	2	1	1	1	NA	NA	4	2	3	2	5	3	3	5	3	4	6	6
172	female	28	Japanese	peripheral	forewarned	0	0	0	0		4	4	4	5	4	3	3	4	4	4	3	4	3	2	3	4	4	4	3	5	3	5	3	3	1	0	1	2	6	6	6	1	5	3	5	3	5	3	4
173	female	39	Japanese	central	forewarned	0	0	0	0		6	1	2	2	7	1	3	4	3	5	2	5	5	5	3	3	2	3	3	5	2	5	7	7	1	1	1	6	4	2	2	5	5	5	5	3	3	5	5
174	female	54	Japanese	peripheral	none	0	0	NA	1	ignored calculation task	3	4	5	4	3	4	5	5	5	3	4	3	3	3	4	2	5	4	3	3	5	4	2	2	0	NA	NA	5	4	4	4	4	3	5	3	2	5	3	5
175	female	36	Japanese	central	forewarned	0	0	0	0		7	2	1	2	7	1	2	1	4	7	1	4	4	4	1	6	2	1	7	2	5	2	1	2	1	1	0	6	2	4	2	6	4	4	7	2	6	2	7
176	female	24	Japanese	peripheral	none	0	0	NA	0		5	3	2	2	7	1	5	5	4	5	1	3	3	4	4	5	4	3	2	1	7	1	2	2	1	NA	NA	4	4	6	6	4	4	2	4	3	4	4	5
177	female	34	Japanese	peripheral	forewarned	0	0	1	1	knew blackbackgroundeffect	7	2	1	5	5	1	2	1	2	7	1	7	6	1	1	7	1	1	5	1	5	1	5	7	0	1	0	5	3	5	4	3	6	7	5	1	2	3	3
178	male	64	Japanese	central	none	0	0	NA	0		5	2	3	2	5	4	2	2	2	2	2	4	5	4	3	5	2	2	4	4	6	4	4	4	0	NA	NA	4	4	5	5	3	5	4	5	3	5	3	4
179	female	46	Japanese	peripheral	none	0	0	NA	1	ignored calculation task	6	1	4	1	7	2	2	2	2	5	3	3	3	2	2	4	2	2	5	5	3	5	1	1	1	NA	NA	5	4	5	4	3	4	3	5	1	6	2	4
180	male	39	Japanese	central	none	0	0	NA	0		4	1	2	1	7	1	4	4	5	4	4	1	2	4	5	3	2	1	4	6	1	5	1	1	1	NA	NA	4	5	4	4	2	1	2	5	5	5	1	7
181	female	18	Japanese	peripheral	forewarned	0	0	0	0		7	1	1	1	7	1	1	1	1	7	1	6	5	1	1	5	1	1	7	1	7	1	7	7	1	1	1	2	4	4	5	2	3	6	7	2	5	2	4
182	female	31	Japanese	central	forewarned	0	0	0	0		5	2	1	2	6	1	2	3	3	7	3	5	3	3	2	4	3	1	5	5	1	5	7	7	1	1	1	3	4	5	4	3	5	4	3	3	5	3	5
183	female	25	Japanese	central	none	0	0	NA	0		5	4	4	3	7	1	4	1	1	6	2	4	4	1	1	4	2	1	3	5	2	4	5	5	1	NA	NA	4	5	6	5	4	2	1	2	4	3	7	7
184	female	27	Japanese	peripheral	none	0	0	NA	0		6	1	1	3	6	1	3	4	4	5	1	3	2	3	3	3	3	2	4	3	2	5	1	4	1	NA	NA	3	4	5	3	4	4	6	7	4	3	3	6
185	male	47	Japanese	peripheral	none	0	0	NA	0		4	2	4	3	5	2	3	5	4	3	4	4	3	3	4	4	4	4	3	1	6	1	2	2	1	NA	NA	5	1	5	3	5	4	5	5	1	6	1	3
186	male	47	Japanese	central	forewarned	0	0	1	1	knew blackbackgroundeffect	4	5	4	4	4	5	5	5	5	3	3	4	4	3	5	4	3	4	5	3	4	5	5	5	0	0	0	2	4	5	4	2	5	4	6	1	6	2	5
187	male	33	Japanese	central	none	0	0	NA	0		4	1	1	3	7	1	1	1	4	7	1	4	1	1	1	1	4	1	7	6	1	6	2	2	1	NA	NA	5	3	3	1	4	5	4	6	1	6	2	2
188	male	47	Japanese	peripheral	none	0	0	NA	0		5	2	3	3	7	1	3	4	4	6	4	4	2	2	3	3	3	4	4	2	5	2	2	3	1	NA	NA	2	6	6	4	1	5	5	4	1	5	2	3
189	male	50	Japanese	central	forewarned	0	0	0	0		7	1	1	1	7	1	1	1	4	6	1	6	7	2	2	6	1	1	7	6	2	7	7	7	1	0	0	2	6	6	3	1	5	4	3	1	3	5	2
190	female	40	Japanese	central	forewarned	0	0	0	0		7	1	1	1	7	1	1	2	2	7	1	4	4	1	1	4	2	3	4	6	1	7	6	6	1	0	0	3	4	4	4	2	1	2	6	6	4	2	6
191	male	48	Japanese	peripheral	none	0	0	NA	1	ignored calculation task	2	3	2	2	6	2	3	2	4	6	4	6	4	2	3	4	2	2	5	3	6	3	3	2	1	NA	NA	2	6	6	6	2	2	2	5	4	3	5	5
192	female	30	Japanese	peripheral	forewarned	0	0	0	0		7	1	1	1	7	4	1	4	4	7	4	4	4	4	4	4	1	4	4	1	7	1	7	1	1	1	0	4	3	4	4	3	5	5	6	3	5	3	7
193	male	42	Japanese	central	forewarned	0	0	0	0		4	4	4	2	6	3	6	4	6	5	1	4	5	4	3	1	2	1	5	2	7	2	1	6	1	1	1	5	3	4	2	6	5	3	5	2	5	3	4
194	male	24	Japanese	peripheral	forewarned	0	0	0	0		4	4	3	2	6	1	4	3	4	6	4	3	1	4	3	1	4	3	6	1	7	3	7	5	1	1	1	1	4	7	6	2	7	5	7	1	7	2	4
195	male	59	Japanese	central	none	0	0	NA	0		5	4	5	5	3	5	5	3	5	4	5	3	4	4	4	3	4	5	3	3	3	5	3	4	1	NA	NA	4	2	5	3	4	5	5	6	2	5	5	5
196	male	36	Japanese	peripheral	forewarned	0	0	0	0		5	1	7	1	7	1	4	3	4	5	4	4	4	4	3	4	4	1	4	5	2	3	1	1	1	1	1	4	5	5	5	4	5	4	5	5	4	3	5
197	female	40	Japanese	central	forewarned	0	0	0	0		5	1	3	4	5	3	5	5	6	5	5	3	2	5	2	3	5	4	2	2	5	3	3	3	1	1	1	7	1	2	1	7	3	2	1	2	5	5	5
198	male	21	Japanese	peripheral	forewarned	0	0	0	0		4	3	5	4	6	4	3	3	4	5	3	4	4	3	2	4	3	4	4	5	2	6	6	4	1	1	1	5	4	5	5	4	3	4	5	3	5	4	5
199	NA	NA	NA	NA	NA	1	NA	NA	1	bug		NA	NA	NA	NA	NA	NA	NA	NA	NA	NA	NA	NA	NA	NA	NA	NA	NA	NA	NA	NA	NA	NA	NA	NA	NA	NA	NA	NA	NA	NA	NA	NA	NA	NA	NA	NA	NA	NA
200	NA	NA	NA	NA	NA	1	NA	NA	1	bug		NA	NA	NA	NA	NA	NA	NA	NA	NA	NA	NA	NA	NA	NA	NA	NA	NA	NA	NA	NA	NA	NA	NA	NA	NA	NA	NA	NA	NA	NA	NA	NA	NA	NA	NA	NA	NA	NA
[truncated: 22 more columns]
